# Supplementary material for: Influence of Shading on Essential Oil Quantity and Quality of Sage (Salvia officinalis L.) at Different Harvest Times
Source: Plants (Basel). 2026 Jun 1;15(11):1711. doi: 10.3390/plants15111711 (PMC13259298; doi:10.3390/plants15111711)
Supplement: Supplementary file 1 [file plants-15-01711-s001.zip]

Archive with 1 entries (1 files):
- plants-4326679-supplementary.pdf
